# Supplementary material for: Direct and Indirect Effect of TGFβ on Treg Transendothelial Recruitment in HCC Tissue Microenvironment
Source: Int J Mol Sci. 2021 Oct 29;22(21):11765. doi: 10.3390/ijms222111765 (PMC8583957; doi:10.3390/ijms222111765)
Supplement: Supplementary file 1 [file ijms-22-11765-s001.zip]

Archive with 1 entries (1 files):
- ijms-1404469-Supplementary File.pdf
